# Supplementary material for: Mycobacterial resistance to zinc poisoning requires assembly of P-ATPase-containing membrane metal efflux platforms
Source: Nat Commun. 2022 Aug 12;13:4731. doi: 10.1038/s41467-022-32085-7 (PMC9374683; doi:10.1038/s41467-022-32085-7)
Supplement: Supplementary file 9 — Source data file [file 41467_2022_32085_MOESM9_ESM.xlsx]

## Sheet: Fig. 1b
Fig. 1b
WT								DpacL1								DpacL1::pacL1
Day	[ZnSO4] 0 (µM)			[ZnSO4] 100 (µM)				Day	[ZnSO4] 0 (µM)			[ZnSO4] 100 (µM)				Day	[ZnSO4] 0 (µM)			[ZnSO4] 100 (µM)
0	0	0		0	0			0	0.1	0.1	0.1	0.1	0.1	0.1		0	0.1	0.1	0.1	0.1	0.1	0.1
3	0.3	0.4		0.4	0.3			3	0.3	0.3	0.3	0	0	0		3	0.3	0.3	0.3	0.2	0.2	0.2
6	1.7	1.7		1.8	1.6			6	1.3	1.3	1.3	0	0	0		6	1.7	1.4	1.5	1.3	1.3	1.4
8	2.3	2.3		2.3	2.1			8	1.9	1.6	1.7	0	0	0		8	2.1	1.9	2	2.1	2.1	2
10	2.8	2.8		2.6	2.4			10	2.2	1.9	2.1	0	0	0		10	2.8	2.4	2.4	2.6	2.5	2.4
13	3.8	3.7		3.4	3.4			13	2.8	2.7	2.8	0.1	0	0		13	3.3	3.1	3.3	3.3	3.4	3.2
15	4.6	4.1		3.8	3.6			15	3	2.9	2.9	0.5	0	0		15	3.7	3.3	3.3	3.5	3.5	3.4
DpacL1-ctpC								DpacL1-ctpC::pacL1								DpacL1-ctpC::pacL1-ctpC
Day	[ZnSO4] 0 (µM)			[ZnSO4] 100 (µM)				Day	[ZnSO4] 0 (µM)			[ZnSO4] 100 (µM)				Day	[ZnSO4] 0 (µM)			[ZnSO4] 100 (µM)
0	0.1	0.1	0.1	0.1	0.1	0.1		0	0.1	0.1	0.1	0.1	0.1	0.1		0	0.1	0.1	0.1	0.1	0.1	0.1
3	0.3	0.3	0.3	0	0	0.1		3	0.4	0.6	0.3	0.1	0	0		3	0.3	0.3	0.3	0.3	0.2	0.2
6	1.4	1.4	1.4	0	0	0.1		6	1.2	1.1	1.1	0.1	0	0		6	1.3	1.1	1.1	1.3	1	1.2
8	2	1.9	1.9	0	0	0		8	1.6	1.2	1.5	0	0	0		8	1.6	1.5	1.4	1.7	1.4	1.5
10	2.3	2.2	2.3	0	0	0		10	1.8	1.5	1.8	0	0	0		10	1.9	1.6	1.8	1.9	1.6	1.7
13	3.1	3	3.1	0	0	0		13	2.5	2.3	2.5	0	0	0		13	2.2	2.2	2.6	2.2	2.2	2.4
15	3.4	3.4	3.3	0	0	0		15	2.6	2.5	2.5	0	0	0.1		15	2.5	2.3	2.6	2.3	2.6	2.5

## Sheet: Fig. 1c
Fig. 1c
Time (days)	WT				DpacL1				DpacL1::pacL1
0	600000	650000	950000	700000	250000	300000	1000000	950000	400000	650000	1000000	1450000
7	2000000	1550000	2750000	2950000	5	5	105000	115000	85000	60000	2100000	1900000
14	225000	405000	70000000	80000000	1	1	1	1	5500	5000	1850000	4700000
Time (days)	WT				DpacL1-ctpC				DpacL1-ctpC::pacL1				DpacL1-ctpC::pacL1-ctpC
0	600000	650000	950000	700000	200000	350000	2850000	1700000	550000	550000	1500000	1300000	650000	800000	1150000	1350000
7	2000000	1550000	2750000	2950000	1	1	650	850	1	5	5000	8000	70000	40000	150000	550000
14	225000	405000	70000000	80000000	1	1	1	1	1	1	50	0	430000	460000	65000	130000

## Sheet: Fig. 1d
Fig. 1d
ZnSO4 (µM)	WT			Dmsmeg_0755			Dmsmeg_6059-msmeg_6058			Dmsmeg_6059-msmeg_6058Dmsmeg_0755
0	100	100	100	100	100	100	100	100	100	100	100	100
25	101.1	101.5	96.9	93.6	89.8	116.3	104.8	103.1	106.4	113.8	92.2	120.3
50	103.4	99.7	106.6	95.7	13.3	111.2	103.7	97.2	106	115.6	13.8	115.9
75	77.6	54.3	70.2	12.8	0.9	6.9	80.3	62.7	70.1	13.5	0.9	7
100	75.4	54.3	64.7	1.2	0.6	4	79.9	64.9	73.7	1.8	0.9	3.7
125	71.6	54	65.1	0.9	0.6	2.2	73.2	61.4	91.2	1.1	0.9	1.8
150	86.6	65.4	88.8	0.9	0.9	1.1	91.1	73.7	101.2	1.1	0.6	1.1

## Sheet: Fig. 1e
Fig. 1e
	0 µM	50 µM	100 µM	150 µM
P1-mCherry	1	1.1	1.04	1.09
PpacL1-GFP	1	5.11	6.07	6.1

## Sheet: Fig. 1f
Fig. 1f
	ZnSO4 (0 µM)				ZnSO4 (100 µM)				ZnSO4 (150 µM)				ZnSO4 (200 µM)
WT	100	100	100	100	93.1596	99.6743	111.401	110.098	69.7068	105.537	102.932	103.583	100.326	94.4625	99.6743	93.8111
D2	100	100	100	100	6.87285	5.49828	17.1821	13.0584	1.59681	1.59681	5.58882	4.79042	1.59681	0.798403	5.58882	4.79042
D2::pacL1	100	100	100	100	3.95387	1.97694	11.2026	12.5206	0.658979	2.63591	4.61285	4.61285	1.97694	1.97694	3.95387	4.61285
D2::ctpC	100	100	100	100	1.25589	1.88383	1.88383	6.90738	0.627943	1.25589	3.76766	4.3956	1.88383	1.88383	2.51177	3.76766
D2::pacL1-ctpC	100	100	100	100	91.3907	90.0662	101.325	101.987	91.3907	90.7285	88.7417	86.0927	91.3907	96.6887	77.4834	78.1457

## Sheet: Fig. 1g
Fig. 1g
	WT			D2			D2::pacL1-ctpC			D2::pacL1			D2::ctpC
Control	38.6			41.4			40.3			53.2			41
100 µM ZnSO4	49.6	47.3	46.4	167	165	170	51.7	52.9	50.8	103	99.4	104	137	136	122

## Sheet: Supp Fig. 2c 
Supplementary Fig. 1c
	pacL1			ctpC			rpoB
WT	19.274	19.198	19.455	19.178	19.416	19.06	17.968	17.998	17.9
D(pacL1-ctpC)	33.253	34.664	33.137	34.106	34.941	33.084	18.228	18.128	18.362
D(pacL1-ctpC)::pacL1-ctpC	20.521	20.642	20.473	20.422	20.412	20.544	18.039	18.049	18.03
	pacL1			ctpC			rpoB
WT	17.38	17.581	17.299	17.544	17.695	17.743	15.654	15.361	15.404
DpacL1	30.937	30.738	30.998	16.427	16.408	16.42	16.882	16.787	16.896
DpacL1::pacL1	19.765	19.813	19.8	18.287	18.234	18.267	16.741	16.729	16.723

## Sheet: Supp Fig. 2f
Supplementary Fig. 1f
MnSO4
	0 mM	0.5 mM	1 mM	2 mM
P1-mCherry	1	1.07652	1.09702	1.10166
PpacL1-GFP	1	1.08327	0.7434	0.89435
CuSO4
	0 µM	50 µM	100 µM	150 µM
P1-mCherry	1	1.30391	0.7056	1.32275
PpacL1-GFP	1	0.68313	0.40548	-0.4133

## Sheet: Supp Fig. 2h
Supplementary Fig. 1h
	mc2155 D2			mc2155 D2 / pGMCS-pacL1-ctpC
LB	3	2.88	3.16	3	2.96	2.88
1 mM MnSO4	2.84	2.64	2.96	2.68	2.76	2.96
2 mM MnSO4	2.16	2.12	1.56	1.8	2.08	1.96
3 mM MnSO4	0.02	0.02	0.02	0.03	0.04	0.02
4 mM MnSO4	0.02	0.01	0.02	0.02	0.02	0.02
100 µM ZnSO4	0.15	0.02	0.02	2.16	2.16	2.44

## Sheet: Fig. 2c
Fig. 2c
Control (no zinc)
Day	WT			DpacL1			DpacL1::pacL1			DpacL1::pacL1(DTM)
0	0	0		0	0		0	0		0	0	0
3	0.3	0.4		0.6	0.4		0.5	0.5		0.4	0.4	0.35
6	1.7	1.7		2	1.8		2.2	2		1.6	1.65	1.55
8	2.3	2.3		2.7	2.5		2.8	2.6		2.1	2.35	2.1
10	2.8	2.8		3.1	3		3.4	3.1		2.7	2.85	2.5
13	3.8	3.7		3.6	3.6		4.3	3.9		3.5	3.6	3.15
100 µM ZnSO4
Day	WT			DpacL1			DpacL1::pacL1			DpacL1::pacL1(DTM)
0	0	0		0	0		0	0		0	0	0
3	0.4	0.3		0	0		0.4	0.4		0	0.05	0
6	1.8	1.6		0	0.1		1.8	1.7		0	0.05	0
8	2.3	2.1		0	0		2.2	2.2		0	0.05	0
10	2.6	2.4		0	0		2.6	2.6		0	0.05	0
13	3.4	3.4		0	0		3.3	3.3		0	0	0

[truncated: 29 more sheets: Supp Fig. 3c, Supp Fig. 3d, Supp Fig. 3e, Fig. 3c, Fig. 3e, Fig. 3f, Fig. 3h, Fig. 3i, Supp Fig. 4b, Fig. 4a, Fig. 4b, Fig. 4d, Supp Fig. 6, Supp Fig. 7a, Supp Fig. 7b, Supp Fig. 7c, Supp Fig. 7d, Supp Fig. 7e, Supp Fig. 8c, Supp Fig. 8d …]
